# Supplementary material for: Clinical and economical impacts of guideline implementation by the pharmaceutical care unit for high cost medications in a referral teaching hospital
Source: BMC Health Serv Res. 2018 Oct 24;18:815. doi: 10.1186/s12913-018-3627-3 (PMC6201544; doi:10.1186/s12913-018-3627-3)
Supplement: Supplementary file 1 — Indication checklists for albumin, IVIG, and iv pantoprazole. (ZIP 65 kb) [file 12913_2018_3627_MOESM1_ESM.zip]

Archive with 3 entries (3 files):
- Albumin indication checklistR5.docx
- Intravenous Pantoprazole indication checklistR5.docx
- IVIG indication checklistR5.docx
